# Supplementary material for: Antrodia cinnamomea Residual Biomass-Based Hydrogel as a Novel UV-Protective and Antimicrobial Wound-Healing Dressing for Biomedical Use
Source: Int J Mol Sci. 2025 May 8;26(10):4496. doi: 10.3390/ijms26104496 (PMC12111529; doi:10.3390/ijms26104496)
Supplement: Supplementary file 1 [file ijms-26-04496-s001.zip]

Archive with 1 entries (1 files):
- ijms-3600259-supplementary.pdf
